# Supplementary material for: Crack control optimization of basement concrete structures using the Mask-RCNN and temperature effect analysis
Source: PLoS One. 2023 Oct 5;18(10):e0292437. doi: 10.1371/journal.pone.0292437 (PMC10553232; doi:10.1371/journal.pone.0292437)
Supplement: S1 Data — (ZIP) [file pone.0292437.s001.zip]

Archive with 9 entries (8 files):
- Code.txt
- raw/
- raw/Figure 10a.xpt
- raw/Figure 10b.xpt
- raw/Figure 10c.xpt
- raw/Figure 6.xpt
- raw/Figure 7.xpt
- raw/Figure 8.xpt
- raw/Figure 9.xpt
