# Supplementary material for: Crack control optimization of basement concrete structures using the Mask-RCNN and temperature effect analysis
Source: PLoS One. 2023 Oct 5;18(10):e0292437. doi: 10.1371/journal.pone.0292437 (PMC10553232; doi:10.1371/journal.pone.0292437)
Supplement: S1 Data — (ZIP) [file pone.0292437.s001.zip › Code.txt]

% Parameter adjustment and constraint conditions
PopulationSize = 50;         % population size
CrossoverRate = 0.8;         % crossover rate
MutationRate = 0.1;          % mutation rate
MaxGenerations = 100;        % Maximum Number of Iterations

% optimization objective function
fitnessFunction = @(x) minimizeCrackLength(x);

% Constraint function
constraintFunction = @(x) constraints(x);
% Initialize population
population = initializePopulation(PopulationSize);

% evolutionary process
for generation = 1:MaxGenerations
    % Calculate fitness value
    fitnessValues = calculateFitness(population, fitnessFunction);
    
    % Select Action
    selectedPopulation = selection(population, fitnessValues);
    
    % Cross operation
    offspringPopulation = crossover(selectedPopulation, CrossoverRate);
    
    % mutation
    mutatedPopulation = mutation(offspringPopulation, MutationRate);
    
    % Merge population
    population = [selectedPopulation; mutatedPopulation];
    
    % Pruning population
    population = trimPopulation(population, PopulationSize);
    
    % Output the best solution for the current iteration
    bestIndividual = getBestIndividual(population, fitnessValues);
    disp(['Generation: ', num2str(generation), ' Best Individual: ', num2str(bestIndividual)]);
end

% Output optimal solution
bestIndividual = getBestIndividual(population, fitnessValues);
disp(['Best Individual: ', num2str(bestIndividual)]);
